# Supplementary material for: A new species of Halacarsantia Wolff, 1989 (Crustacea, Isopoda, Asellota, Santiidae) from Wistari Reef, southern Great Barrier Reef, Australia
Source: Zookeys. 2012 Mar 2;(173):1–9. doi: 10.3897/zookeys.173.2314 (PMC3307358; doi:10.3897/zookeys.173.2314)
Supplement: XML Treatment for Halacarsantia [file zookeys.173.2314-treatment1.xml]

<!DOCTYPE tp:taxon-treatment
  PUBLIC "-//TaxonX//DTD Taxonomic Treatment Publishing DTD v0 20100105//EN" "tax-treatment-NSO.dtd">
<tp:taxon-treatment xmlns:tp="http://www.plazi.org/taxpub"><tp:treatment-meta><mixed-citation publication-type="journal"><person-group><name><surname>Shimomura</surname><given-names>Michitaka</given-names></name><name><surname>Bruce</surname><given-names>Niel L.</given-names></name></person-group><article-title>A new species of <italic>Halacarsantia</italic> Wolff, 1989 (Crustacea, Isopoda, Asellota, Santiidae) from Wistari Reef, southern Great Barrier Reef, Australia
                </article-title><source>Zookeys</source><day>2</day><month>3</month><year>2012</year><volume>2012</volume><issue>173</issue><fpage>1</fpage><lpage>9</lpage><pub-id pub-id-type="doi">10.3897/zookeys.173.2314</pub-id></mixed-citation></tp:treatment-meta><tp:nomenclature><tp:taxon-name>
                        <tp:taxon-name-part taxon-name-part-type="genus">Halacarsantia</tp:taxon-name-part>
                    <object-id xmlns:xlink="http://www.w3.org/1999/xlink" xlink:type="simple">http://species-id.net/wiki/Halacarsantia</object-id>
                    </tp:taxon-name><tp:taxon-authority>Wolff, 1989</tp:taxon-authority><tp:nomenclature-citation-list><tp:nomenclature-citation><tp:taxon-name>Halacarsantia</tp:taxon-name><comment>Wolff, 1989: 184.</comment></tp:nomenclature-citation></tp:nomenclature-citation-list></tp:nomenclature><tp:treatment-sec sec-type="Type species"><title>Type species.</title><p><italic><tp:taxon-name>Halacarsantia justi</tp:taxon-name></italic> Wolff, 1989; by original designation.
                    </p></tp:treatment-sec><tp:treatment-sec sec-type="Species included"><title>Species included.</title><p><italic><tp:taxon-name>Halacarsantia colombiensis</tp:taxon-name></italic> Wolff &amp; Brandt, 2000, Colombia; <italic><tp:taxon-name>Halacarsantia justi</tp:taxon-name></italic> Wolff, 1989, Andaman Sea; <italic><tp:taxon-name>Halacarsantia kussakini</tp:taxon-name></italic> Müller, 1992, Mooréa; <italic><tp:taxon-name>Halacarsantia ovata</tp:taxon-name></italic> Shimomura &amp; Ariyama, 2004, Japan; <italic><tp:taxon-name>Halacarsantia setosa</tp:taxon-name></italic> Shimomura &amp; Ariyama, 2004, Japan; <italic><tp:taxon-name>Halacarsantia uniramea</tp:taxon-name></italic> (Menzies &amp; Miller, 1955), New Zealand.
                    </p></tp:treatment-sec><tp:treatment-sec sec-type="Diagnosi"><title>Diagnosi.</title><p><bold>(modified from <xref ref-type="bibr" rid="B12">Wolff 1989</xref>).</bold> Body depressed, lanceolate or ovate, widest at pereonite 3, with robust setae on or near lateral margins of head, pereonites and pleotelson. Head with large, broadly rounded, frontal lobe. Eye lobes obsolete or<!--PageBreak--> small. No pleonite visible anterior to pleotelson. Second article of antennula with dorsolateral projection; article 5 as long as two preceding equally sized articles combined, with aesthetasc. Third article of peduncle of antenna with outer projection, with robust seta. Pereopods short, robust or slender, with robust setae, particularly on carpus. Pereopod 1 with two claws. Female operculum broader than long. Uropods uniramous.
                    </p></tp:treatment-sec><tp:treatment-sec sec-type="Key to the species of Halacarsantia"><title>Key to the species of <italic><tp:taxon-name>Halacarsantia</tp:taxon-name></italic>.
                    </title><table-wrap content-type="key" position="anchor" orientation="portrait"><table><tbody><tr><td rowspan="1" colspan="1">1</td><td rowspan="1" colspan="1">Mandibular palp absent</td><td rowspan="1" colspan="1">2</td></tr><tr><td rowspan="1" colspan="1">–</td><td rowspan="1" colspan="1">Mandibular palp present</td><td rowspan="1" colspan="1">3</td></tr><tr><td rowspan="1" colspan="1">2</td><td rowspan="1" colspan="1">Body with many robust setae near lateral margin, without dorsal robust setae</td><td rowspan="1" colspan="1"><italic><tp:taxon-name>Halacarsantia justi</tp:taxon-name></italic></td></tr><tr><td rowspan="1" colspan="1">–</td><td rowspan="1" colspan="1">Body with many robust setae on dorsum</td><td rowspan="1" colspan="1"><italic><tp:taxon-name>Halacarsantia setosa</tp:taxon-name></italic></td></tr><tr><td rowspan="1" colspan="1">3</td><td rowspan="1" colspan="1">Frontal lobe of head more than 0.6 times as wide as maximum width of head; pleotelson broader than long; uropods stout</td><td rowspan="1" colspan="1">4</td></tr><tr><td rowspan="1" colspan="1">–</td><td rowspan="1" colspan="1">Frontal lobe of head less than 0.3 times as wide as maximum width of head; pleotelson narrower than long; uropods narrow</td><td rowspan="1" colspan="1">5</td></tr><tr><td rowspan="1" colspan="1">4</td><td rowspan="1" colspan="1">Coxal plates of pereonites 1, 2 and 4–7 dorsally invisible; eyes without bulging processes</td><td rowspan="1" colspan="1"><italic><tp:taxon-name>Halacarsantia ovata</tp:taxon-name></italic></td></tr><tr><td rowspan="1" colspan="1">–</td><td rowspan="1" colspan="1">Coxal plates of all pereonites dorsally visible; eyes with bulging processes</td><td rowspan="1" colspan="1"><italic><tp:taxon-name>Halacarsantia colombiensis</tp:taxon-name></italic></td></tr><tr><td rowspan="1" colspan="1">5</td><td rowspan="1" colspan="1">Frontal lobe of head with 17 robust setae; antenna shorter than half length of body; pereopods 5–7 broader than preceding pereopods; uropods stout</td><td rowspan="1" colspan="1"><italic><tp:taxon-name>Halacarsantia uniramea</tp:taxon-name></italic></td></tr><tr><td rowspan="1" colspan="1">–</td><td rowspan="1" colspan="1">Frontal lobe of head with 6 robust setae; antenna longer than half length of body; pereopods 5–7 similar to preceding pereopods; uropods slender</td><td rowspan="1" colspan="1">6</td></tr><tr><td rowspan="1" colspan="1">6</td><td rowspan="1" colspan="1">Lateral margins of head each with 2 robust setae; antenna flagellum composed of 11 articles; maxilliped epipod apically blunt, with 2 setae</td><td rowspan="1" colspan="1"><italic><tp:taxon-name>Halacarsantia kussakini</tp:taxon-name></italic></td></tr><tr><td rowspan="1" colspan="1">–</td><td rowspan="1" colspan="1">Lateral margins of head each with 3 robust setae; antenna flagellum composed of 8 articles; maxilliped epipod apically acute, without setae</td><td rowspan="1" colspan="1"><italic><tp:taxon-name>Halacarsantia acuta</tp:taxon-name></italic> sp. n.
                                    </td></tr></tbody></table></table-wrap></tp:treatment-sec><ref-list><ref id="B12"><mixed-citation xmlns:xlink="http://www.w3.org/1999/xlink" xlink:type="simple"><person-group><name name-style="western"><surname>Wolff</surname><given-names>T</given-names></name></person-group> (<year>1989</year>)<article-title> The genera of Santiidae Kussakin, 1988, with the description of a new genus and species (Crustacea, Isopoda, Asellota).</article-title><source>Steenstrupia </source><volume>15</volume> (<issue>7</issue>): <fpage>177</fpage>-<lpage>191</lpage>.</mixed-citation></ref></ref-list></tp:taxon-treatment>
