# Supplementary material for: A new species of Halacarsantia Wolff, 1989 (Crustacea, Isopoda, Asellota, Santiidae) from Wistari Reef, southern Great Barrier Reef, Australia
Source: Zookeys. 2012 Mar 2;(173):1–9. doi: 10.3897/zookeys.173.2314 (PMC3307358; doi:10.3897/zookeys.173.2314)
Supplement: XML Treatment for Halacarsantia acuta [file zookeys.173.2314-treatment2.xml]

<!DOCTYPE tp:taxon-treatment
  PUBLIC "-//TaxonX//DTD Taxonomic Treatment Publishing DTD v0 20100105//EN" "tax-treatment-NSO.dtd">
<tp:taxon-treatment xmlns:tp="http://www.plazi.org/taxpub"><tp:treatment-meta><mixed-citation publication-type="journal"><person-group><name><surname>Shimomura</surname><given-names>Michitaka</given-names></name><name><surname>Bruce</surname><given-names>Niel L.</given-names></name></person-group><article-title>A new species of <italic>Halacarsantia</italic> Wolff, 1989 (Crustacea, Isopoda, Asellota, Santiidae) from Wistari Reef, southern Great Barrier Reef, Australia
                </article-title><source>Zookeys</source><day>2</day><month>3</month><year>2012</year><volume>2012</volume><issue>173</issue><fpage>1</fpage><lpage>9</lpage><pub-id pub-id-type="doi">10.3897/zookeys.173.2314</pub-id></mixed-citation></tp:treatment-meta><tp:nomenclature><tp:taxon-name>
                        <tp:taxon-name-part taxon-name-part-type="genus">Halacarsantia</tp:taxon-name-part>
                        <tp:taxon-name-part taxon-name-part-type="species">acuta</tp:taxon-name-part>
                    <object-id xmlns:xlink="http://www.w3.org/1999/xlink" xlink:type="simple">urn:lsid:zoobank.org:act:FAEAFDD4-6AE6-44BC-B733-B9274D16CF21</object-id>
                    <object-id xmlns:xlink="http://www.w3.org/1999/xlink" xlink:type="simple">http://species-id.net/wiki/Halacarsantia_acuta</object-id>
                    </tp:taxon-name><tp:taxon-status xmlns:xlink="http://www.w3.org/1999/xlink" xlink:type="simple">sp. n.</tp:taxon-status><xref ref-type="fig" rid="F1">Figs 1</xref><xref ref-type="fig" rid="F2"/><xref ref-type="fig" rid="F3">3</xref></tp:nomenclature><tp:treatment-sec sec-type="Material examined"><title>Material examined.</title><p>Holotype. ♀ (0.83 mm, with 4 eggs), Wistari Reef, Great Barrier Reef, Australia, 23 November 2009, <named-content xmlns:xlink="http://www.w3.org/1999/xlink" content-type="dwc:verbatimCoordinates" xlink:type="simple">23°27.257’S, 151°52.840’E</named-content>, northern side of reef, rubble on bommie, 3 m, stn HI09-084F, coll. N. L. Bruce &amp; K. Schnabel (MTQ W34048).
                    </p><p>Paratype. 1♀ (0.83 mm), same data as holotype (MTQ W31550).</p></tp:treatment-sec><tp:treatment-sec sec-type="Description"><title>Description of the holotype female.</title><p><italic>Body</italic> (<xref ref-type="fig" rid="F1">Fig. 1A</xref>) 1.9 times as long as maximum width, with dark reddish brown pigment in patches. Head 1.4 times as broad as long, narrower than pereonite 1, with 1 robust seta on anterior part of eyes; frontal lobe broad and long, 0.32 times as wide as maximum width of head, with 6 long robust setae on anterior margin; lateral margins of head, each with 1 slender and 3 robust setae; posterior margin of head convex. Eyes each with 7 ommatidia. Pereonites laterally rounded; pereonites 1, 4 and 7 with 2 long robust setae near lateral margin on each side; pereonite 2 with 2 short slender setae on each side of lateral margins and 2 long robust setae near lateral margin on each side; pereonites 3, 5 and 6 with 1 short slender setae on each side of lateral margins and 3 robust setae near lateral margin on each side. Pereonites 1 to 3 increasing in length; pereonites 3 and 4 subequal in length; pereonites 5–7 subequal in length. Pereonites 1 to 3 increasing in width; pereonite 4 slightly narrower than pereonite 3; pereonites 4 to 7 decreasing in width. Coxal plates dorsally visible on all pereonites, laterally rounded; coxal plate of pereonite 1 with 1 short seta; coxal plates of pereonites 2 and 3 each with 1 robust seta; coxal plates of pereonites 4–6 each with 2 robust setae; coxal plate of pereonite 7 with 1 short seta. Pleotelson (<xref ref-type="fig" rid="F1">Figs 1A</xref>, <xref ref-type="fig" rid="F3">3E, 3F</xref>) pyriform, about 1.3 times as long as wide, with 7 robust setae near dorsolateral margin on each side and 4 robust setae near ventrolateral margin on each side.
                    </p><p><italic>Antennula</italic> (<xref ref-type="fig" rid="F1">Figs 1B, 1C</xref>) composed of 5 articles. Article 1 broadest, with 1 simple seta mediodistally and 1 broom seta laterodistally; article 2 slightly shorter than article 1, with 1 simple seta and 4 broom seta distally; article 3 with 1 simple seta mediodistally; article 4 as long as article 3, without setae; article 5 twice as long as article 4, with 3 simple setae, 1 broom seta and 1 aesthetasc apically.
                    </p><p><italic>Antenna</italic> (<xref ref-type="fig" rid="F1">Fig. 1D</xref>): peduncle composed of 4 short stout and 2 long slender articles, and flagellum of 8 short slender articles. Article 1 with 1 simple seta laterodistally; article 2 without setae; article 3 with 1 simple seta mediodistally and 1 stout seta on lateral protrusion; article 4 with 3 simple setae mediodistally; article 5 shorter than articles 1–4 combined, with 1 simple and 1 biramous setae laterally and medially; article 6 longer and slender than article 5, with 1 lateral and 1 medial simple setae, and 3 simple and 2 broom setae; flagellar articles 1–7, each with 2 or 3 simple setae distally; flagellar article 8 with 6 simple setae apically.
                    </p><p><italic>Left mandible</italic> (<xref ref-type="fig" rid="F1">Fig. 1E</xref>) palp article 1 with seta distally; article 2 longest, laterally with 2 setae; article 3 as long as article 1, with 2 apical setae and few short setae; molar process with 2 setae; <italic>lacinia mobilis</italic> with 2 teeth; setal row with 4 setae. Right mandible (<xref ref-type="fig" rid="F1">Fig. 1F</xref>) palp article 1 with seta distally, article 2 longest, laterally with 2 setae, article 3 as long as article 1, with 2 apical setae and few short setae; incisor with 4 cusps, setal row with 4 setae; molar process stout, with 2 setae.
                    </p><p><italic>Maxilla 1</italic> (<xref ref-type="fig" rid="F1">Fig. 1G</xref>) with inner lobe bearing 4 apical and 2 medial setae; outer lobe with 11 irregular and 1 simple setae distally. <italic>Maxilla 2</italic> (<xref ref-type="fig" rid="F1">Fig. 1H</xref>) with inner lobe bearing 16 setae on margin; outer 2 lobes each with 4 apical setae<!--PageBreak--><!--PageBreak-->.
                    </p><p><italic>Maxilliped</italic> (<xref ref-type="fig" rid="F1">Fig. 1I</xref>) palp slender: article 1 shortest, with 1 seta mediodistally; article 2 about 1.9 times as long as article 1, with 1 medial seta; article 3 slightly longer than article 2, with 1 seta laterodistally and 2 setae medially; article 4 as long as article 3, with 1 seta laterodistally and 2 setae medially; article 5 narrowest, with 2 slender and 2 stout setae apically; endite broad, bearing 2 simple setae ventrally, with 8 pectinate setae distally, 1 simple and 2 fan-shaped setae on subdistal margin, and 2 coupling hooks medially; epipod lanceolate, moderately broad, with acute apex.
                    </p><p><italic>Pereopod 1</italic> (<xref ref-type="fig" rid="F2">Fig. 2A</xref>): basis the longest article, with short projection ventrally, and with 3 ventral and 1 dorsal setae; ischium 0.8 as long as basis, bearing 1 ventral and 1 dorsal setae; merus trapezoidal, with 4 ventral and 2 dorsal setae; carpus trapezoidal, 0.8 as long as merus, wider than merus, ventrally with 2 stout and 6 slender setae, dorsally with 1 slender seta; propodus ovate, with 8 ventral and 3 dorsal setae; dactylus shorter than propodus, with 1 curved unguis and 1 short accessory claw.
                    </p><p><italic>Pereopods 2–3</italic> (<xref ref-type="fig" rid="F2">Fig. 2B</xref>, C) subequal in shape and length; bases with 2–3 ventral and 1 dorsal setae; ischia as long as bases, with 0–1 ventral and 2 dorsal setae; meri as long as ischia, with 2 setae ventrally, 1–2 simple and 1 robust setae dorsodistally; carpi <!--PageBreak-->shorter than meri, with 3–4 simple, 1 broom and 5–7 robust setae; propodi shorter than carpi, with 3–5 simple and 1 robust setae; dactyli with 1 short setae, 1 curved unguis and 1 curved accessory claw. <italic>Pereopods 4–6</italic> (<xref ref-type="fig" rid="F2">Fig. 2D–F</xref>) decreasing in length posteriorly; bases with 2 short and 1 long setae ventrally, and with 0–1 short seta dorsally; ischia with 0–1 short seta; meri with 2 short distal setae, and with 1–3 robust setae and row of short setae dorsodistally; carpi with 2–3 robust setae ventrally and 3–6 robust setae distally; propodi with 1–2 short setae and 0–1 robust seta; dactyli with 1 short seta, 1 curved unguis and 1 curved accessory claw. <italic>Pereopod 7</italic>: basis shorter than those of pereopods1–6, with 1 long and 2 short setae ventrally and 1 short seta dorsally; ischium with 1 dorsal and 1 ventral setae; merus with 2 short setae ventrodistally and 3 robust setae and row of spinules dorsodistally; carpus with 4 robust setae ventrally and 1 robust seta dorsodistally; propodus with 2 short setae; dactylus with 1 short seta, 1 curved unguis and 1 curved accessory claw.
                    </p><p><italic>Operculum</italic> (<xref ref-type="fig" rid="F3">Fig. 3A</xref>) 1.2 times as broad as long, with 2 lateral, 2 subapical setae, and many fine marginal setae. Pleopod 3 (<xref ref-type="fig" rid="F3">Fig. 3B</xref>) with endopod bearing 3 stout, plumose setae distally; exopod narrower than endopod, bearing 1 lateral, 1 apical long simple setae, and many fine setae on convex lateral margin. Pleopod 4 (<xref ref-type="fig" rid="F3">Fig. 3C</xref>) with ovate endopod; exopod uniramous, narrow, with 1 plumose seta distally, and many fine setae on lateral margin. Pleopod 5 (<xref ref-type="fig" rid="F3">Fig. 3D</xref>) ovate, uniramous, about 2.8 times as long as broad, without setae.
                    </p></tp:treatment-sec><tp:treatment-sec sec-type="Remarks"><title>Remarks.</title><p><italic><tp:taxon-name>Halacarsantia</tp:taxon-name></italic> <italic>acuta</italic> sp. n. may be distinguished from its congeners in having long robust setae on the pereonites. The body shape of <italic><tp:taxon-name>Halacarsantia</tp:taxon-name></italic> <italic>acuta</italic> is similar <italic><tp:taxon-name>Halacarsantia kussakini</tp:taxon-name></italic> Müller, 1992 from the Society Islands, French Polynesia (type locality), but <italic><tp:taxon-name>H</tp:taxon-name></italic>. <italic>acuta</italic> can be separated from <italic><tp:taxon-name>Halacarsantia kussakini</tp:taxon-name></italic> by the (those of <italic><tp:taxon-name>Halacarsantia kussakini</tp:taxon-name></italic> in parentheses): 3 robust setae on each side of the head (2 setae); antenna flagellum composed of 8 articles (11 articles); maxilliped epipod apically acute, without setae (apically blunt, with 2 slender setae); maxilliped endite broad (moderately narrow); and pereopod 1 basis with a conspicuous short projection (without conspicuous projections).
                    </p></tp:treatment-sec><tp:treatment-sec sec-type="Etymology"><title>Etymology.</title><p>The species is named after the apically acute maxilliped epipod.</p><fig id="F1" position="float" orientation="portrait"><label>Figure 1.</label><caption><p><italic><tp:taxon-name>Halacarsantia acuta</tp:taxon-name></italic> sp. n. <bold>A–I</bold> holotype female: <bold>A</bold> habitus, dorsal <bold>B</bold> right antennula, ventral <bold>C</bold> articles 1–3 of right antennula, dorsal <bold>D</bold> right antenna, ventral <bold>E</bold> left mandible, dorsal <bold>F</bold> right mandible, dorsal <bold>G</bold> right maxilla 1, ventral <bold>H</bold> right maxilla 2, ventral <bold>I</bold> left maxilliped, dorsal. Scales = 100 μm.</p></caption><graphic xmlns:xlink="http://www.w3.org/1999/xlink" xlink:href="ZooKeys-173-001-g001.jpg" position="float" orientation="portrait" xlink:type="simple"/></fig><fig id="F2" position="float" orientation="portrait"><label>Figure 2.</label><caption><p><italic><tp:taxon-name>Halacarsantia acuta</tp:taxon-name></italic> sp. n. <bold>A–G</bold> holotype female: <bold>A</bold> right pereopod 1, medial <bold>B</bold> right pereopod 2, dorsal <bold>C</bold> right pereopod 3, dorsal <bold>D</bold> right pereopod 4, dorsal <bold>E</bold> right pereopod 5, dorsal <bold>F</bold> right pereopod 6, dorsal <bold>G</bold> right pereopod 7, dorsal. Scale = 100 μm.</p></caption><graphic xmlns:xlink="http://www.w3.org/1999/xlink" xlink:href="ZooKeys-173-001-g002.jpg" position="float" orientation="portrait" xlink:type="simple"/></fig><fig id="F3" position="float" orientation="portrait"><label>Figure 3.</label><caption><p><italic><tp:taxon-name>Halacarsantia acuta</tp:taxon-name></italic> sp. n. <bold>A–F</bold> holotype female: <bold>A</bold> operculum, ventral <bold>B</bold> right pleopod 3, dorsal <bold>C</bold> right pleopod 4, ventral <bold>D</bold> right pleopod 5, ventral <bold>E</bold> pleotelson, ventral <bold>F</bold> pleotelson, lateral. Scales = 100 μm.</p></caption><graphic xmlns:xlink="http://www.w3.org/1999/xlink" xlink:href="ZooKeys-173-001-g003.jpg" position="float" orientation="portrait" xlink:type="simple"/></fig></tp:treatment-sec></tp:taxon-treatment>
